# Supplementary material for: Terpenoid-Rich Extract of Dillenia indica L. Bark Displays Antidiabetic Action in Insulin-Resistant C2C12 Cells and STZ-Induced Diabetic Mice by Attenuation of Oxidative Stress
Source: Antioxidants (Basel). 2022 Jun 23;11(7):1227. doi: 10.3390/antiox11071227 (PMC9312268; doi:10.3390/antiox11071227)
Supplement: Supplementary file 1 [file antioxidants-11-01227-s001.zip]

Archive with 1 entries (1 files):
- antioxidants-1748688-supplementary.pdf
